# Supplementary material for: Do more birds mean more bird-aircraft collisions? A meta-analysis testing a key wildlife management tenet
Source: PLoS One. 2026 Jul 1;21(7):e0349352. doi: 10.1371/journal.pone.0349352 (PMC13322527; doi:10.1371/journal.pone.0349352)
Supplement: S1 Appendix — (XLSX) [file pone.0349352.s001.xlsx]

## Sheet: Initial Search (thru 12.2021)
Database	Search string	Number of hits per search string (until Dec 2021)	Total Hits per database (until Dec 2021)	Number of hits per database without repeat	Number of hits for all databases without repeat
Web of Science	Bird* AND Abundance AND [Airport OR aviation] AND ["bird-aircraft collision*" OR "bird strike*"] AND Regression	65	475	150	615
Web of Science	Bird* AND Abundance AND [Airport OR aviation] AND ["bird-aircraft collision*" OR "bird strike*"] AND Correlation	71
Web of Science	Bird* AND Density AND [Airport OR aviation] AND ["bird-aircraft collision*" OR "bird strike*"] AND Regression	56
Web of Science	Bird* AND Density AND [Airport OR aviation] AND ["bird-aircraft collision*" OR "bird strike*"] AND Correlation	64
Web of Science	Bird* AND Population AND [Airport OR aviation] AND ["bird-aircraft collision*" OR "bird strike*"] AND Regression	107
Web of Science	Bird* AND Population AND [Airport OR aviation] AND ["bird-aircraft collision*" OR "bird strike*"] AND Correlation	112
Google Scholar	[Bird* Avian OR Ornithology] AND [Abundance OR Density OR Population] AND [Airport OR aviation] AND ["bird-aircraft collision*" OR "bird strike*"] AND [Regression OR Correlation]	389	389	389
Scopus	Bird* AND [Abundance OR Density OR Population] AND [Airport OR aviation] AND ["bird-aircraft collision*" OR "bird strike*"] AND [Regression OR Correlation]	9	9	9
Semantic Scholar	[Bird* Avian OR Ornithology] AND [Abundance OR Density OR Population] AND [Airport OR aviation] AND ["bird-aircraft collision*" OR "bird strike*"] AND [Regression OR Correlation]	1	1	1
ProQuest	Bird* AND Abundance AND "bird-aircraft collision*" AND Regression	11	351	66
ProQuest	Bird* AND Abundance AND "bird-aircraft collision*" AND Correlation	15
ProQuest	Bird* AND Density AND "bird-aircraft collision*" AND Regression	16
ProQuest	Bird* AND Density AND "bird-aircraft collision*" AND Correlation	22
ProQuest	Bird* AND Population AND "bird-aircraft collision*" AND Regression	17
ProQuest	Bird* AND Population AND "bird-aircraft collision*" AND Correlation	21
ProQuest	Bird* AND Abundance AND "Bird Strike*" AND Airport AND Regression	27
ProQuest	Bird* AND Abundance AND "Bird Strike*" AND Airport AND Correlation	37
ProQuest	Bird* AND Density AND "Bird Strike*" AND Airport AND Regression	33
ProQuest	Bird* AND Density AND "Bird Strike*" AND Airport AND Correlation	54
ProQuest	Bird* AND Population AND "Bird Strike*" AND Airport AND Regression	44
ProQuest	Bird* AND Population AND "Bird Strike*" AND Airport AND Correlation	54
Open Access Theses and Dissertations	Bird* OR Avian OR Ornithology AND Abundance OR Density OR Population AND Airport OR aviation AND "bird-aircraft collision*" OR "bird strike*" AND Regression OR Correlation	0	0	0

## Sheet: Secondary Search (2024)
Database	Date	Search string	Number of hits per search string	Unique hits per search (w/in database; multiple searches)	Total Hits per database	Number of hits per database without repeat	Unique Hits per database	Number of hits for all databases without repeat	Number of sources remaining after abstract screening	Number of unique sources useable in dataset
Web of Science	August 9. 2024	Bird* AND Abundance AND [Airport OR aviation] AND ["bird-aircraft collision*" OR "bird strike*"] AND Regression” and “Bird* AND Density AND [Airport OR aviation] AND ["bird-aircraft collision*" OR "bird strike*"] AND Regression + Filtered for papers published 2022 onward	23	NA	23	23	23	67	17	4
Scopus	October 27 2024	Bird* AND [Abundance OR Density OR Population] AND [Airport OR aviation] AND ["bird-aircraft collision*" OR "bird strike*"] AND [Regression OR Correlation] + filter for 2022 - present	2	NA	2	2	2
Semantic Scholar	October 27 2024	[Bird* Avian OR Ornithology] AND [Abundance OR Density OR Population] AND [Airport OR aviation] AND ["bird-aircraft collision*" OR "bird strike*"] AND [Regression OR Correlation] + filter for 2022 to present	0	NA	0	0	0
Open Access Theses & Dissertations	October 27 2024	Bird* OR Avian OR Ornithology AND Abundance OR Density OR Population AND Airport OR aviation OR "bird-aircraft collision*" OR "bird strike*" AND Regression OR Correlation	0	NA	0	0	0
ProQuest	October 27 2024	Bird* AND Abundance AND "bird-aircraft collision*" AND Regression + post-2021	0	0	37	24	18
ProQuest	October 27 2024	Bird* AND Abundance AND "bird-aircraft collision*" AND Correlation + post-2021	0	0
ProQuest	October 27 2024	Bird* AND Density AND "bird-aircraft collision*" AND Regression + post-2021	2	2
ProQuest	October 27 2024	Bird* AND Density AND "bird-aircraft collision*" AND Correlation + post-2021	0	0
ProQuest	October 27 2024	Bird* AND Population AND "bird-aircraft collision*" AND Correlation + post-2021	0	0
ProQuest	October 27 2024	Bird* AND Population AND "bird-aircraft collision*" AND Regression + post-2021	2	0
ProQuest	October 27 2024	Bird* AND "bird abundance" AND "Bird Strike*" AND Airport AND Regression + post-2021	4	4
ProQuest	October 27 2024	bird* AND "bird abundance" AND ("bird strike" OR "bird strikes") AND airport AND correlation + post-2021	6	4
ProQuest	October 27 2024	bird* AND "bird density" AND ("bird strike" OR "bird strikes") AND airport AND regression + post-2022	6	5
ProQuest	October 27 2024	bird* AND "bird density" AND ("bird strike" OR "bird strikes") AND airport AND correlation + post-2022	4	0
ProQuest	October 27 2024	bird* AND "bird population" AND ("bird strike" OR "bird strikes") AND airport AND correlation + post-2022	6	3
ProQuest	October 27 2024	bird* AND "bird population" AND ("bird strike" OR "bird strikes") AND airport AND regression + post-2022	7	6
Google Scholar	October 28 2024	[Bird* Avian OR Ornithology] AND ["avian abundance" OR "avian density" OR "avian population" OR "bird abundance" OR "bird population" OR "bird density"] AND [Airport OR aviation] AND ["bird-aircraft collision*" OR "bird strike*"] AND [Regression OR Correlation]	39	NA	39	35	24
