# Supplementary material for: Do more birds mean more bird-aircraft collisions? A meta-analysis testing a key wildlife management tenet
Source: PLoS One. 2026 Jul 1;21(7):e0349352. doi: 10.1371/journal.pone.0349352 (PMC13322527; doi:10.1371/journal.pone.0349352)
Supplement: S2 Appendix — (XLSX) [file pone.0349352.s002.xlsx]

## Sheet: Sheet1
Paper and study identification information				Spatial information						Temporal information						Habitat information					Study season information				Species information											dependent variable and independent variable information									Reported statistics				Recalculation process
Paper code	Reference	Study id	Outcome id	Relative size of study area	Airport name	Degree of spatial resolution of bird abundance data	Degree of spatial resolution of strike frequency data	Degree of spatial resolution of each outcome	Degree of spatial resolution of each outcome coded in analysis	Temporal range of the bird abundance data	Degree of temporal resolution of bird abundance data	Degree of temporal resolution of bird abundance data coded in analysis	Temporal range of strike frequency Data	Degree of temporal resolution of strike frequency data	Degree of temporal resolution of strike frequency data coded in analysis	Habitat information reported in the paper?	Google Maps satellite view for the study area	Habitat description	Habitat category	Habitat category coded in analysis	Study season information reported?	Study season description	Study season category	Study season category coded in analysis	Migratory behavior reported?	Migratory behavior description (from paper or other resources)	Migratory behavior category	Migratory behavior category coded in analysis	Flock behavior reported?	Flock behavior description (from paper or other resources)	Flock behavior category	Flock behavior category coded in analysis	Species description	Species level	Species level coded in analysis	Reported bird abundance unit	Bird census methods	Bird census methods coded in analysis	Reported bird strike unit	Bird strike unit category	Sampling unit	Degree of sampling unit resolution	Degree of sampling unit resolution coded in analysis	Figures/tables reporting data	Reported sample size	Reported r/r2	Reported P-value	Reported z	Need recalculation?
Newadd3	W. K. Steele (2001)	1	1	airport	Melbourne Airport (MEL), Victoria, Australia	Data collected at the airport	Data collected at the same airport	Within airport	WithinAirport	January 1997 - June 2000	Data pooled within range	PoolRange	1986 - 2000	Data pooled within range	PoolRange	Reported	Map1_Newadd3MelbourneAirport	"The airport lies on the flat Newer Volcanic Plains. It is bounded by Moonee Ponds Creek to the east and Deep Creek. To the northwest of the airport lies a small remnant woodland. Much of the remaining surrounding area is pasture, with predominantly exotic grasses, although there are rows of trees alongside most of the northern half of the airport’s perimeter fence."	Mixed	mixed	Reported	Year-round	Breeding season and non-breeding season	BreedandNonbreeding	Not reported	This dataset includes all birds at Melbourne airport, some of which migrate and some which do not.	Migratory and Non-migratory	MigratoryandNonmigratory	Not reported	This dataset includes all birds at Melbourne airport, some of which flock and some which do not.	Flock and Non-Flock	FlockandNonflock	Australian birds -- presumably the same as those described in Table 1 & 2 in source	Between species	BetweenSpecies	Mean number of all birds (species not parsed) per month from 1997 to 2000	Point count	PointCount	Mean bird-strike rate per month from Nov. 1988 to Dec. 2000	strike number	month	temporal	temporal	Figure 2, Figure 4	12	Not Reported	Not Reported	Not Reported	Yes
Newadd3	W. K. Steele (2001)	1	2	airport	Melbourne Airport (MEL), Victoria, Australia	Data collected at the airport	Data collected at the same airport	Within airport	WithinAirport	January 1997 - June 2000	Data pooled within range	PoolRange	1986 - 2000	Data pooled within range	PoolRange	Reported	Map1_Newadd3MelbourneAirport	"The airport lies on the flat Newer Volcanic Plains. It is bounded by Moonee Ponds Creek to the east and Deep Creek. To the northwest of the airport lies a small remnant woodland. Much of the remaining surrounding area is pasture, with predominantly exotic grasses, although there are rows of trees alongside most of the northern half of the airport’s perimeter fence."	Mixed	mixed	Reported	Year-round	Breeding season and non-breeding season	BreedandNonbreeding	Not reported	Dataset includes 63 species, some of which migrate and some which do not.	Migratory and Non-migratory	MigratoryandNonmigratory	Not reported	Dataset includes 63 species, some of which flock and some which do not.	Flock and Non-Flock	FlockandNonflock	Australian birds -- see Table 1 & 2 in source	Between species	BetweenSpecies	The mean number of a bird species present across 149 surveys (1997 to 2000)	Point count	PointCount	Total number of strikes attributed to the bird species, 1986 to 2001	strike number	species	species	species	Table 1, Table 2	Not Reported	Not Reported	Not Reported	Not Reported	Yes
Newadd4	K.M. Brown, R.M. Erwin, M.E. Richmond, P.A. Buckley, J.T. Tanacredi, & D. Avrin (2001)	2	3	airport	John F. Kennedy Airport (JFK), New York, USA	Data collected in a Jamaica Bay Wildlife Refuge, adjacent to the airport	Data collected at the same airport	Within airport	WithinAirport	1979 - 1990	Data pooled by time	YearYear	1979 - 1990	Data pooled by time	YearYear	Reported	Map2_Newadd4JohnFKennedyInternationalAirport	"[The airport] is located immediately adjacent to the northeastern boundary of Jamaica Bay. . ." "Major habitat types include numerous saltmarsh (characterized by Spartina grasses) and upland islands, several manmade fresh- and brackish water ponds, and expanses of tidal mudflats and waterways"	Open	open	Reported	Gulls are generally present April - August	Breeding season	Breeding	Reported	From the paper: "Laughing gulls are summer resident (April–November) in JBWR; JBWR colony is known to be a periodic and seasonal (April–August) source of gulls at JFKIA"	Migratory	Migratory	Not reported	"Laughing gulls are gregarious birds that forage, rest, nest, and migrate in flocks" (https://www.allaboutbirds.org/guide/Laughing Gull/id)	Flock	Flock	Laughing Gull (Leucophaeus atricilla)	Within species	WithinSpecies	Annual total number of Laughing Gull nests per year in Jamaica Bay Wildlife Refuge from 1979 to 1990 (no 1989 data)	Nest count	NestCount	Annual number of strikes (pilot-reported strikes and dead birds near runway) involving LAGU at JFK from 1979 to 1990 (no 1989 data)	strike number	year	temporal	temporal	Figure 2	11	0.8 (Spearman rank correlation)	0.00124	2.5	Yes
Newadd 7	W.D. Cottrell (2011)	3	4	airport	Salt Lake City Airport (SLC), Utah, USA	Data estimated from counts across state of Utah	Data represents all birs strikes reported in state of Utah	Within single airspace (Utah)	WithinAirport	1990 - 2009	Data pooled by time	YearYear	1990 - 2009	Data pooled by time	YearYear	Reported	Map3_Newadd7SaltLakeCityInternationalAirport	"The Salt Lake City Airport is located adjacent to the Great Salt Lake, buffered by 1.8 km2 of wetlands. . . The Great Salt Lake is part of a 7,800-km2 ecosystem that includes the lake itself (salt water), wetlands, uplands, and drainage systems. The Great Basin desert is to the west, and the Wasatch Mountains are to the east."	Open	open	Reported	Year-round	Breeding season and non-breeding season	BreedandNonbreeding	Reported	From the paper: "Because of the adjacent desert, the lake acts as an oasis for migratory birds, acting in some cases as the midpoint between northern breeding grounds and southern wintering locations. The lake, in fact, is along the Pacific flyway, a major north–south route for migratory birds in North America	Migratory and Non-migratory	MigratoryandNonmigratory	Not reported	Dataset includes 15 species, some of which flock and some which do not.	Flock and Non-Flock	FlockandNonflock	AMCO, MAKE, BAOW, BASW, CAGU, CAGO, CLSW, EUST, HOLA, MALL, NSHO, RTHA, SWHA, WEKI, WEME -- see Table 1 in source	Between species	BetweenSpecies	Total population of the 15 selected bird species per year (1990 to 2009)	Route count (from BBS)	Transect	Total number of bird strikes involving the top 15 species per year (1990 to 2009)	strike number	year	temporal	temporal	Table 3	20	Not Reported	Not Reported	Not Reported	Yes
BencMk6	T.J. Pitlik & B.E. Washburn (2016)	4	5	airport	Los Angeles Airport (LAX), California, USA	Data collected at the airport	Data at the same airport	Within airport	WithinAirport	2006 - 2015	Data pooled by time	YearYear	2006 - 2015	Data pooled by time	YearYear	Not reported	Map4_BencMk6LosAngelesInternationalAirport	(https://www.google.com/maps/search/Los+Angeles+International/@33.951434,-118.3919071,13.24z)	Open	open	Reported	As described in the paper, the bi-monthly point counts were done through 2006 to 2015. So included breeding an non-breeding seasons	Breeding season and non-breeding season	BreedandNonbreeding	Not reported	AMKEs are year-round residents in Southern California. Smallwood, J. A. and D. M. Bird (2020). American Kestrel (Falco sparverius), version 1.0. In Birds of the World (A. F. Poole and F. B. Gill, Editors). Cornell Lab of Ornithology, Ithaca, NY, USA. https://doi.org/10.2173/bow.amekes.01	Non-migratory	Non-migratory	Not reported	AMKE is generally solitary. Sibley, Elphick, & Dunning 2001	Non-Flock	Non-flock	American Kestrel (Falco sparverius)	Within species	WithinSpecies	Annual average number of American Kestrels observed per survey	point count	PointCount	Annual number of bird strikes with American Kestrels	strike number	year	temporal	temporal	Pag 246: "Effectiveness…"	10	0.84 (Pearson correlation)	0.003	Not Reported	No
BencMk7	R.A. Dolbeer (2020)	5	6	country	North American airports included in USFAA Wildlife Strike Databse	Data is a general estimate of population trends from several sources, including USFWS, Partners-in-Flight, North America Waterird Conservation Plan	Data collected across nearly all American airports	Between airports	BetweenAirports	1990 estimate + 2018 estimate	Data pooled within range	PoolRange	1990 - 2018	Data pooled within range	PoolRange	Not reported	NA	Study looks at avian populations across North America, and a sizeable majority of airports in this area.	Mixed	mixed	Reported	Pooling data from entire year(s) over 19 year period.	Breeding season and non-breeding season	BreedandNonbreeding	Not reported	Of the birds included in the study, some are migratory, and some are non-migratory.	Migratory and Non-migratory	MigratoryandNonmigratory	Reported	Flocking behavior is described at a 4-level categorical variable (Solitary, Limited, Intermediate, Strong; see Table 1)	Flock and Non-Flock	FlockandNonflock	Large-sized birds: Canada goose, Turkey vulture, Black vulture, Snow goose, Bald eagle, Great blue heron, Sandhill crane, Double-crested cormorant, Greater white-fronted goose, Brown pelican, Wild turkey, Snowy owl, Common loon, Tundra swan, American white pelican, Greater black-backed gull, Greater sage-grouse, Wood stork, Golden eagle, Glaucous gull	Between species	BetweenSpecies	Mean population estimate between 1990 and 2018 estimates	Obstained from agency & NGO reports. (Secondary)	MultipleMethods	Total number of strikes for each large bird species from 1990 to 2018 (FAA Wildlife Strike Databse)	strike number	species	species	species	Table 1, Table 5	20	Not Reported	Not Reported	Not Reported	Yes
BencMk7	R.A. Dolbeer (2020)	5	7	country	North American airports included in USFAA Wildlife Strike Databse	Data is a general estimate of population trends from several sources, including USFWS, Partners-in-Flight, North America Waterird Conservation Plan	Data collected across nearly all American airports	Between airports	BetweenAirports	1990 estimate + 2018 estimate	Data pooled within range	PoolRange	1990 - 2018	Data pooled within range	PoolRange	Not reported	NA	Study looks at avian populations across North America, and a sizeable majority of airports in this area.	Mixed	mixed	Reported	Pooling data from entire year(s) over 19 year period.	Breeding season and non-breeding season	BreedandNonbreeding	Not reported	Of the birds included in the study, some are migratory, and some are non-migratory.	Migratory and Non-migratory	MigratoryandNonmigratory	Reported	Flocking behavior is described at a 4-level categorical variable (Solitary, Limited, Intermediate, Strong; see Table 1)	Flock and Non-Flock	FlockandNonflock	Medium-sized birds: Red-tailed hawk, Mallard, Herring gull, Osprey, Great horned owl, Glaucous-winged gull, Swainson’s hawk, Anhinga, Ring-necked pheasant, Western gull, Brant, Western grebe, Canvasback, American black duck, Crested caracara, Ferruginous hawk	Between species	BetweenSpecies	Mean population estimate between 1990 and 2018 estimates	Obstained from agency & NGO reports. (Secondary)	MultipleMethods	Total number of strikes for each large bird species from 1990 to 2018 (FAA Wildlife Strike Databse)	strike number	species	species	species	Table 2, Table 6	16	Not Reported	Not Reported	Not Reported	Yes
BencMk8	R.A. Dolbeer, J.L. Seubert, & M.J. Begier (2014)	6	8	country	American airports included in USFAA Wildlife Strike Databse	Data estimated from USFWS flyway counts across USA	continental (USA only)	Between airports	BetweenAirports	1990 - 2012	Data pooled by time	YearYear	1990 - 2012	Data pooled by time	YearYear	Not reported	NA	Study looks at CAGO populations across North America, and a sizeable majority of airports in this area.	Mixed	mixed	Reported	May to Sep	Breeding season	Breeding	Reported	Resident Canada Geese data only	Non-migratory	Non-migratory	Not reported	"They are social birds that prefer to stay in large groups (except while nesting)" (see https://www.allaboutbirds.org/guide/Canada_Goose/)	Flock	Flock	Canada Goose (Branta canadensis)	Within species	WithinSpecies	Estimated annual resident Canada Goose population (1990-2012)	Breeding season surveys	MultipleMethods	Annual number of strikes with Canada Geese from May to September	strike number	year	temporal	temporal	Table 1, Table 2	23	Not Reported	Not Reported	Not Reported	Yes
BencMk8	R.A. Dolbeer, J.L. Seubert, & M.J. Begier (2014)	6	9	country	American airports included in USFAA Wildlife Strike Databse	Data estimated from USFWS flyway counts across USA	continental (USA only)	Between airports	BetweenAirports	1990 - 2012	Data pooled by time	YearYear	1990 - 2012	Data pooled by time	YearYear	Not reported	NA	Study looks at CAGO populations across North America, and a sizeable majority of airports in this area.	Mixed	mixed	Reported	Whole year	Breeding season and non-breeding season	BreedandNonbreeding	Reported	Migratory and Resident birds are used in data set	Migratory and Non-migratory	MigratoryandNonmigratory	Not reported	"They are social birds that prefer to stay in large groups (except while nesting)" (see https://www.allaboutbirds.org/guide/Canada_Goose/)	Flock	Flock	Canada Goose (Branta canadensis)	Within species	WithinSpecies	Estimated total Canada Goose population (1990 - 2012)	Mid-winter surveys	MultipleMethods	Annual strikes with Canada Geese per year	strike number	year	temporal	temporal	Table 1, Table 2	23	Not Reported	Not Reported	Not Reported	Yes
BencMk1	R. Moreno-Opo & A. Margalida (2017)	7	10	airport	Madrid-Barajas Airport (MAD), Madrid, Spain	Data collected at the airport	Data collected around the same airport	Within airport	WithinAirport	June 2014 - May 2016	Data pooled within range	PoolRange	2009 -2016	Data pooled within range	PoolRange	Not reported	Map5_BencMk1AdolfoSuárezMadridBarajas	See google map (https://www.google.com/maps/place/Madrid-Barajas+Adolfo+Su%C3%A1rez+Airport/@40.4980048,-3.5915641,13.34z/data=!4m5!3m4!1s0xd4231d000000001:0x6e7725ea0f85ceef!8m2!3d40.4983322!4d-3.5675982)	Open	open	Reported	Year-round	Breeding season and non-breeding season	BreedandNonbreeding	Not Reported	Generally considered resident in Iberia; however, juveniles do migrate semi-regularly. (Garcia-Macia et al. 2023)	Non-migratory	Non-migratory	Not reported	Generally solitary, but may feed in groups up to 30 individuals at carcasses. (Ferguson-Lees & Christie, 2001)	Non-flock	Non-flock	Cinereous Vulture	Within species	WithinSpecies	Kilometer abundance index (number of individuals/km) of Cinereous Vulture	counts from a car (number of individuals per kilometer) - Average per month (pers. Comm. With author)	Transect	number of incidents involving Griffon vulture (num of bird sightings from aircraft plus number of collisions) - average per month over period from 2009-2016	number of "incidents" -- strikes + close encounters	not reported	temporal	temporal	Figure 2	12	0.62 (R-squared)	0.002	Not Reported	Yes
BencMk1	R. Moreno-Opo & A. Margalida (2017)	7	11	airport	Madrid-Barajas Airport (MAD), Madrid, Spain	Data collected at the airport	Data collected around the same airport	Within airport	WithinAirport	June 2014 - May 2016	Data pooled within range	PoolRange	2009 -2016	Data pooled within range	PoolRange	Not reported	Map5_BencMk1AdolfoSuárezMadridBarajas	See google map (https://www.google.com/maps/place/Madrid-Barajas+Adolfo+Su%C3%A1rez+Airport/@40.4980048,-3.5915641,13.34z/data=!4m5!3m4!1s0xd4231d000000001:0x6e7725ea0f85ceef!8m2!3d40.4983322!4d-3.5675982)	Open	open	Reported	Year-round	Breeding season and non-breeding season	BreedandNonbreeding	Not Reported	Generally considered resident in Iberia; however, juveniles do migrate semi-regularly. (Nabo 2020)	Non-migratory	Non-migratory	Not reported	Occaisionally solitary, but more often in flocks from relatively large (> 20 individuals) flocks. (Nabo 2020)	Flock	Flock	Griffon Vulture	Within species	WithinSpecies	Kilometer Abundance index (number of individuals /km) of Griffon vulture	counts from a car (number of individuals per kilometer) - Average per month (pers. Comm. With author)	Transect	number of incidents involving Griffon vulture (num of bird sightings from aircraft plus number of collisions) - average per month over period from 2009-2016	number of "incidents" -- strikes + close encounters	not reported	temporal	temporal	Figure 2	12	0.39 (R-squared)	0.028	Not Reported	Yes
BencMk1	R. Moreno-Opo & A. Margalida (2017)	7	12	airport	Madrid-Barajas Airport (MAD), Madrid, Spain	Data collected at the airport	Data collected around the same airport	Within airport	WithinAirport	June 2014 - May 2016	Data pooled within range	PoolRange	2009 -2016	Data pooled within range	PoolRange	Not reported	Map5_BencMk1AdolfoSuárezMadridBarajas	See google map (https://www.google.com/maps/place/Madrid-Barajas+Adolfo+Su%C3%A1rez+Airport/@40.4980048,-3.5915641,13.34z/data=!4m5!3m4!1s0xd4231d000000001:0x6e7725ea0f85ceef!8m2!3d40.4983322!4d-3.5675982)	Open	open	Reported	Year-round	Breeding season and non-breeding season	BreedandNonbreeding	Not Reported	Cinerous vulture: non-migratory (see above). Griffon vulture: non-migratoy (see above). Eurasian eagle-owl: non-migratory (Leon-Ortega et al. 2017). Spanish imperial eagle: non-migratory (Muriel et al. 2015)	Non-migratory	Non-migratory	Not reported	Some species flock while others do not. See two rows above.	Flock and non-flock	FlockandNonflock	Cinereous Vulture, Griffon Vulture, Spanish Imperial Eagle, Eagle Owl	Between species	BetweenSpecies	Mean kilometer abundance index (number of individuals/km) for each species between June 2014 and May 2016	counts from a car (number of individuals per kilometer) - Average per species	Transect	total number of incidents for each species for the 2009-2016 period (number of bird sightings from aircraft plus number of collisions)	number of "incidents" -- strikes + close encounters	species	species	species	Figure 3	4	0.9 (R-squared)	0.05	Not Reported	Yes
BencMk3	M. Hauptfleisch & N. L. Avenant (2016)	8	13	airport	Hosea Kutako Airport (WDH), Windhoek, Namibia	Data collected at the airport	Data collected at the same airport	Within airport	WithinAirport	Summer (Nov. 2012 - March 2013)	Data pooled within range	PoolRange	2006 - 2010	Data pooled within range	PoolRange	Reported	Map6_BencMk3HoseaKutako	"The airport is in a rural setting, surrounded by commercial cattle and game farms."	Open	open	Reported	Abundance data comes from summer only	Breeding season	Breeding	Not reported	Some species are migratory (e.g., Crowned Lapwing) and others are not (e.g., Helmeted Guineafowl)	Migratory and non-migratory	MigratoryandNonmigratory	Not reported	Some birds flock (e.g., Helmeted Guineafowl) and others do not (e.g., Secretarybird, Stork sp.)	Flock and Non-flock	FlockandNonflock	Species are listed in source, Table 2. All species with reported occurrence at Hosea Kutako airport were used in our dataset. Species with reported bird strike incidents, but no record of occurrence were omitted.	Between species	BetweenSpecies	% Frequency of occurrence (i.e., percentage of counts bird appeared in)	strip count	Transect	% of total bird strike incidents at airport	strike number	species	species	species	Table 2	38	0.18 (Pearson r)	> 0.05	Not Reported	Yes
BencMk3	M. Hauptfleisch & N. L. Avenant (2016)	8	14	airport	Windhoek Eros Airport (ERS), Windhoek, Namibia	Data collected at the airport	Data collected at the same airport	Within airport	WithinAirport	Summer (Nov. 2012 - March 2013)	Data pooled within range	PoolRange	2006 - 2010	Data pooled within range	PoolRange	Reported	Map7_BencMk3Eros	"Eros Aerodrome (22.6000° S; 17.0667° E) is mostly a local destination airport. It is situated in the capital city of Windhoek, surrounded on three sides by suburban and business properties, and by the Windhoek Golf course on the other"	Mixed	mixed	Reported	Abundance data comes from summer only	Breeding season	Breeding	Not reported	Some species are migratory (e.g., Egyptian Goose) and others are not (e.g., Helmeted Guineafowl)	Migratory and non-migratory	MigratoryandNonmigratory	Not reported	Some birds flock (e.g., Helmeted Guineafowl) and others do not (e.g., Secretarybird, Stork sp.)	Flock and Non-flock	FlockandNonflock	Species are listed in source, Table 2. All species with reported occurrence at Eros airport were used in our dataset. Species with reported bird strike incidents, but no record of occurrence were omitted.	Between species	BetweenSpecies	% Frequency of occurrence (i.e., percentage of counts bird appeared in)	strip count	Transect	% of total bird strike incidents at airport	strike number	species	species	species	Table 2	Not Reported	0.85 (Pearson r)	< 0.01	Not Reported	Yes
BencMk4	E. Hahn & H. Weitz (1998)	9	15	airport	12 German airports. The exact airports are not able to be determined from the source.	Data collected at the airport	Data collected at the same airport	Between airports	BetweenAirports	mostly from 1994 to 1997	Data pooled within range	PoolRange	mostly from 1994 to 1997	Data pooled within range	PoolRange	Not reported	Map8_BencMk4_HanoverAirport	Data comes from 12 airports across Germany. We assume a mixed habitat type.	Mixed	mixed	Reported	"the counts were made twice a month, at least for one year, on some airports for 2 or 3 years.	Breeding season and non-breeding season	BreedandNonbreeding	Not reported	Species are not identified in source.	NA	Unclear	Not reported	Species are not identified in source.	NA	Unclear	NA	Between species	BetweenSpecies	total number of counted birds at each airport	Point count transect method	PointCount	Number of bird strikes per 10,000 aircraft movements at each airport	strike number corrected	airport	spatial	spatial	Figure 2	12	0.338 (Spearman rank correlation)	Not Reported	Not Reported	Yes
BencMk4	E. Hahn & H. Weitz (1998)	9	16	airport	Hanover Airport (HAJ), Lower Saxony, Germany	Data collected at the airport	Data collected at the same airport	Within airport	WithinAirport	mostly from 1994 to 1997	Data pooled within range	PoolRange	mostly from 1994 to 1997	Data pooled within range	PoolRange	Not reported	Map8_BencMk4_HanoverAirport	see google map (https://www.google.com/maps/d/u/0/embed?mid=1-3gys5-pakEbNZ9YgMfZ1_53tWk&hl=en&ie=UTF8&msa=0&ll=53.62603508865136%2C10.001217191085287&spn=0.036304%2C0.077162&output=embed&z=15)	Mixed	mixed	Reported	"the counts were made twice a month, at least for one year, on some airports for 2 or 3 years.	Breeding season and non-breeding season	BreedandNonbreeding	Not reported	Species are not identified in source.	NA	Unclear	Not reported	Species are not identified in source.	NA	Unclear	NA	Between species	BetweenSpecies	the number of counted individuals of a species	Point count transect method	PointCount	Number of bird strikes per species	strike number	species	species	species	Figure 3	10	Not Reported	Not Reported	Not Reported	Yes
Newadd8	C. Nilsson, F.A. La Sorte, A. Dokter, K. Horton, B.M. Van Doren, J.J. Kolodzinski, J. Shamoun-Baranes, & A. Farnsworth (2020)	10	17	airport	John F. Kennedy International Airport (JFK), Newark Liberty International Airport (EWR) and LaGuardia Airport (LGA), New York & New Jersey, USA	Data collected from two weather radar stations near the airports	Data collected at the same airport	Between airports	BetweenAirports	2013 - 2018	Data pooled within range	PoolRange	2013 - 2018	Data pooled within range	PoolRange	Not reported	Figure 1	see figure 1 in the paper	Mixed	mixed	Reported	ftom the paper: "We calculated profiles of VIR for every half hour between sunset and sunrise and then averaged these values for each night. We then averaged the VIR first per night between the two radar stations, and then over each 5- day period." (Also see figure 4)	Breeding season and non-breeding season	BreedandNonbreeding	Reported	Few species are explicitly mentioned, but authors state "(90%) [of birdstrikes] were identified as a species that we classified as migratory."	Migratory and Non-migratory	MigratoryandNonmigratory	Not reported	Flocking species (e.g., Canada Goose, American Robin) andon-flocking species (e.g., Great Blue Heron) are present in dataset.	Flock and Non-Flock	FlockandNonflock	List of all species can be found in the supplemental material linked in the article.	Between species	BetweenSpecies	average vertically integrated reflectivity (VIR) , averaged for each 5- day period for the years 2013– 2018 combined at three NYC commercial airports	weather radar detection	Radar	The mean number of bird strikes per 10,000 movements, averaged for each 5- day period for the years 2013– 2018 combined at three NYC commercial airports standardized to the interval 0 to 1	strike number	day	temporal	temporal	Supplementary Material (visualized in Figure 5)	73	0.8 (R-squared)	<0.001	Not Reported	Yes
2024 add 1	Y. O. Isah (2024) - M.S. Thesis	11	18	airport	Tampa International Airport (TIA), Florida, USA	Data collected at the airport	F.A.A. Strike Database	Within airport	WithinAirport	2020 - 2021 (bimonthly)	Data pooled within range	PoolRange	2000 - 2020	Data pooled within range	PoolRange	Reported	TBD	"forested land with different species of trees and shrubs such as oaks, pines, and palmetto as well as water bodies at varying locations within the airport"	Mixed	mixed	Reported	Data was collected throughout the year	Breeding season and non-breeding season	BreedandNonbreeding	Reported	Some birds migratory, others were not	Migratory and Non-migratory	MigratoryandNonmigratory	Reported	Some species flock (i.e., Turkey Vulture) and others do not (e.g., American Kestrel)	Flock and Non-Flock	FlockandNonflock	Mourning Dove, American Kestrel, Cattle Egret, Killdeer, Rock Pigeon, Turkey Vulture, Gull sp., Sandpiper sp.	Between species	BetweenSpecies	Total counts over study period	Point count	PointCount	Total number of strikes over study period	strike number	species	species	species	Table 4	8	0.819 (Pearson r)	0.013	Not Reported	No
2024 add 2	Andrews, R., Bevrani, B., Colin, B. Wynn, M.T., ter Hofstede, H.T.M., & Ring, J. (2022)	12	19	airport	Brisbane Airport (BNE), Queensland, Australia	Data collected at the airport	Data collected at the same airport	Within airport	WithinAirport	16. January 2017 - 31. March 2019	Data pooled by time	YearYear	16. January 2017 - 31. March 2019	Data pooled by time	YearYear	Reported	TBD	"Within a 3km radius of the Brisbane airport natural features and wildlife attractants include the port of Brisbane, an oil refinery, refuse dumping ground, waste transfer station, amajor golf club, big cemetery, wetlands reserve, waste water treatment plant, the Kedron Brook Floodway and several smaller brooks and creeks."	Mixed	mixed	Reported	Data was collected throughout the year	Breeding season and non-breeding season	BreedandNonbreeding	Reported	Non-migratory	Non-migratory	Non-migratory	Reported	Non-flocking	Non-Flock	Non-flock	Nankeen Kestrel (Falco cenchroides)	Within species	WithinSpecies	Mean count per month (pooled) with days of 0 abundance removed	Point count	PointCount	Mean strike rate per month (pooled) with days of 0 abundance removed	strike number	Month (Jan. - Dec.)	temporal	temporal	Supplementary Material	Not Reported	Not Reported	Not Reported	Not Reported	Yes
2024 add 3	Chen, W., Miao, K., Liu, Y. Zhang, J., Zhao, Y., Hu, D., Wand, P., Li, P. Chang, Q. Hu, C. (2023)	13	20	airport perimeter	Nanjing Lukou Airport (NKG), Jiangsu, China	Data collected around the airport	Data comes from DNA collected at airport	Within airport	WithinAirport	November 2017 - December 2019	Data pooled within range	PoolRange	November 2017 - December 2021	Data pooled within range	PoolRange	Reported	TBD	Mix of Farmland, Woodland, Wetland, Urban Area	Mixed	mixed	Reported	Data was collected throughout the year	Breeding season and non-breeding season	BreedandNonbreeding	Reported	Some birds migratory, others were not	Migratory and Non-migratory	MigratoryandNonmigratory	Not reported	Some species flock (i.e., Barn Swallow), while others do not (i.e., Cuckoo sp.)	Flock and Non-Flock	FlockandNonflock	See Supplementary Table S1 from paper	Between species	BetweenSpecies	Mean count per habitat over study period	Point count transect method	Transect	Total number of strikes over study period	strike number	species	species	species	Supplementary Table S1	Not Reported	Not Reported	Not Reported	Not Reported	Yes
[truncated: 23 more columns]
